# Supplementary material for: Food availability of glucose and fat, but not fructose, increased in the US between 1970 and 2009: analysis of the USDA food availability data system
Source: Nutr J. 2013 Sep 23;12:130. doi: 10.1186/1475-2891-12-130 (PMC3849418; doi:10.1186/1475-2891-12-130)
Supplement: Additional file 1 — List of 132 foods used to calculate USDA food availability. [file 1475-2891-12-130-S1.xlsx]

## Sheet: Sheet1
Category	Item	Form
FRUITS	Apples	All
		Canned
		Dried
		Fresh
		Frozen
		Juice
	Apricots	All
		Canned
		Dried
		Fresh
		Frozen
	Avacado	All
	Bananas	All
	Blackberries	All
	Blueberries	All
		Fresh
		Frozen
	Canteloup	All
	Cherries	All
		Canned
		Fresh
		Frozen
	Cranberries	All
		Fresh
		Juice
	Dates	All
	Figs*	All
	Grapefruit	All
		Fresh
		Juice
	Grapes	All
		Fresh
		Juice
	Honeydew	All
		Fresh
	Kiwifruit	All
	Lemons	All
		Fresh
		Juice
	Limes*	All
		Fresh
		Juice
	Mangos	All
	Olives	All
	Oranges	All
		Fresh
		Juice
	Other Frozen Berries*	All
	Papayas	All
	Peaches	All
		Canned
		Dried
		Fresh
		Frozen
	Pears	All
		Canned
		Dried
		Fresh
	Pineapple	All
		Canned
		Fresh
		Juice
	Plums and Prunes	All
		Canned
		Dried
		Fresh
		Frozen
		Juice
	Raisins	All
	Raspberries	All
		Fresh
		Frozen
	Stawberries	All
		Fresh
		Frozen
	Tangerines	All
	Watermelon	All
VEGETABLES	Artichokes*	All
	Asparagus	All
		Canned
		Fresh
		Frozen
	Bell Peppers	All
	Black Beans	All
	Broccoli	All
		Fresh
		Frozen
	Brussel Sprouts	All
	Cabbage	All
		Canned
		Fresh
	Carrots	All
		Canned
		Fresh
		Frozen
	Cauliflower	All
		Fresh
		Frozen
	Celery	All
	Chili Peppers*	All
	Collard Greens	All
	Cucumbers	All
		Canned
		Fresh
	Eggplant	All
	Escarole and Endive*	All
	Garlic*	All
	Great Northern Beans	All
	Green Peas	All
		canned
		Frozen
	Head Lettuce	All
	Kale*	All
	Lima Beans	All
		Dry
		Fresh
		Frozen
	MISC Frozen Veggies*	All
	Mushrooms	All
		Canned
		Fresh
	Mustard Greens*	All
	Navy Beans	All
	Okra	All
	Onions	All
		Dehydrated
		Fresh
	Other Canned Veggies*	All
	Other Dry Beans	All
	Peas and Lentils	All
	Pinto Beans	All
	Potatoes	All
		Canned
		Chips
		Dehydrated
		Fresh
		Frozen
	Pumpkin*	All
	Radishes	All
	Red Kidney Beans*	All
	Romaine and Leaf Lettuce	All
	Snap Beans	All
		Canned
		Fresh
		Frozen
	Spinach	All
		Fresh
		Frozen
	Squash	All
	Sweet Corn	All
		Canned
		Fresh
		Frozen
	Sweet Potatoes	All
	Tomatoes	All
		Canned
		Fresh
	Turnip Greens	All
NUTS	Peanuts	All
	Tree Nuts	Almonds
		Hazelnuts
		Macadamias
		Other nuts
		Pecans
		Pistachios
		Walnuts
	Coconuts*	All
CALORIC SWEETENERS	Refined sugar
	Dextrose
	Glucose
	HFCS	42
		55
	Edible syrups
	Honey
DAIRY PRODUCTS	Plain whole milk
	Whole flavored milk
	Buttermilk*
	Lowfat flavored milk
	Plain 1-percent milk
	Plain 2-percent milk
	Skim milk
	Eggnog and Half and Half (dairy and fat share of)
	Sour cream
	Yogurt
	Cheeses	American types
		Italian types
		Misc types
	Lowfat cottage cheese
	Regular cottage cheese
	Frozen yogurt and other misc
	Ice cream
	Lowfat ice cream
	Condensed bulk and canned skim milk*
	Condensed bulk whole milk*
	Condensed canned whole milk
	Dry buttermilk*
	Dry whole milk*
	Nonfat dry milk*
GRAINS	Barley products
	Corn flour and meal
	Corn hominy and grits
	Corn starch
	Durum flour
	Oat products
	Rice
	Rye flour
	White and whole wheat flour
Meat, Poultry, Fish and Eggs	Beef
	Lamb
	Pork
	Veal
	Chicken
	Turkey
	Fish and Shellfish	Canned
		Fresh/Frozen
	Eggs
Fats and Oils	Butter
	Edible beef tallow
	Lard
	Margarine
	Other edible fats and oils
	Salad and cooking oils
	Shortening
Alcohol	Beer
	Wine
	Distilled Spirits
	*CoFIDS was used to calculate the composition of this food item
